# Supplementary material for: Systematic Review of Patient Decision Aids for Stroke Prevention Therapy in Atrial Fibrillation Management
Source: Rev Cardiovasc Med. 2022 Oct 18;23(10):353. doi: 10.31083/j.rcm2310353 (PMC11267376; doi:10.31083/j.rcm2310353)
Supplement: Supplementary file 1 [file 2153-8174-23-10-353-s1.zip]

Archive with 3 entries (2 files):
- 2153-8174-23-10-353-s1/
- 2153-8174-23-10-353-s1/PRISMA_2020_checklist Baers.docx
- 2153-8174-23-10-353-s1/v0-Supplementary material.docx
